# Supplementary material for: Recent Improvements to the NWChem COSMO Module
Source: J Chem Theory Comput. 2025 Nov 5;21(22):11573–84. doi: 10.1021/acs.jctc.5c01368 (PMC12659425; doi:10.1021/acs.jctc.5c01368)
Supplement: Supplementary file 1 [file ct5c01368_si_001.xlsx]

## Sheet: all-data
						-600	20								avg	0.144491
										max	0.000498267				max	0.859241
	Area [A2]		Volume [A3]		Dielectric Energy [kcal/mol]						Outlying charge [e]
Comp	GAMESS	NW	GAMESS	NW	GAMESS	no correction	scale	Lagrange	NW scale no_pot	NW Lagrange no_pot	GAMESS double cavity	NWChem no corr.	scale	Lagrange
1,2-DICHLOROETHANE	120.436	119.588	108.15	105.448	-4.83008	-4.50392	-4.43454	-4.4732			-0.00141803	-0.0233159	1.72613e-09	-1.23203e-09		0.39554
1,4-DIOXANE	123.941	125.841	117.02	117.678	-5.7501	-5.71975	-5.77649	-5.68903			-0.00068501	-0.024252	1.23582e-09	-5.19661e-09		0.026388
1-BUTENE	116.398	118.914	103.72	102.957	-1.47968	-1.51073	-1.51205	-1.47821			-0.000407867	-0.0245746	-1.32285e-09	1.1369e-09		0.0323709
1-CHLOROBUTANE	140.124	139.376	131.24	126.209	-3.76422	-3.79125	-3.76258	-3.74994			-0.000982153	-0.0284407	5.11707e-10	1.57709e-09		0.00164638
1-HEPTENE	176.416	174.094	171.06	163.294	-1.643	-1.66738	-1.6272	-1.6207			-0.000497014	-0.0326463	-6.54457e-10	1.58613e-10		0.0157984
1-HEXENE	155.244	157.232	148.18	147.013	-1.62557	-1.67427	-1.65249	-1.63372			-0.000454724	-0.0294	1.27583e-09	-9.07904e-10		0.0269188
1-PENTENE	136.066	133.713	124.89	120.532	-1.50314	-1.51089	-1.49241	-1.47316			-0.0004408	-0.0274664	-1.99315e-09	4.18478e-10		0.0107302
2,3-DIMETHYLBUTANE	150.003	147.353	151.16	144.129	-0.691106	-0.759295	-0.70856	-0.711045			-0.000485772	-0.031529	-1.45748e-09	4.31379e-10		0.017454
2-METHYL-2-BUTENE	133.543	134.379	124.53	123.619	-1.44172	-1.47546	-1.51676	-1.44015			-0.000453088	-0.0266525	8.90321e-10	-6.89142e-11		0.0750321
2-METHYLPENTANE	155.53	154.12	151.93	147.346	-0.66856	-0.733809	-0.69175	-0.685648			-0.000496649	-0.0319274	1.43695e-09	-2.14111e-09		0.0231908
2-PENTANONE	145.661	144.384	137.25	133.924	-6.67684	-6.93403	-6.94771	-6.90012			-0.000557988	-0.0262971	2.68891e-09	-1.41261e-09		0.270861
AC-1	97.0997	98.1413	81.21	81.2631	-73.3577	-70.094	-73.621	-73.4115			-0.00175989	-0.0279683	2.37647e-10	-1.16013e-09		0.263292
ACETALDEHYDE	87.4502	88.9066	70.63	71.308	-6.39135	-6.43997	-6.46175	-6.42182			-0.000440307	-0.0171256	-1.15292e-09	-7.76133e-10		0.070392
ACETAMIDE	101.71	104.679	86.78	87.2527	-12.0989	-12.0856	-12.1362	-12.0661			-0.000607774	-0.0181526	-9.85272e-10	8.88936e-10		0.0373487
ACETIC_ACID	98.0308	98.6325	82.08	81.4765	-7.87658	-7.65999	-7.67627	-7.64425			-0.000681257	-0.016242	2.88842e-10	7.49497e-10		0.200306
ACETONE	107.576	106.883	93.56	91.7101	-7.07995	-7.20589	-7.2394	-7.18284			-0.000489287	-0.0200974	1.27732e-09	3.51993e-10		0.15945
ACETONITRILE	87.7893	81.7534	70.43	66.3675	-8.58852	-8.53339	-8.59156	-8.5211			-0.000123742	-0.0137576	8.06352e-10	2.14532e-09		0.00304527
ACRYLONITRILE	104.093	105.748	87.87	89.4221	-7.64843	-7.7289	-7.7111	-7.71759			-0.000117397	-0.0139825	-4.64415e-10	6.5487e-10		0.0626678
AMMONIA	51.6076	51.8274	33.85	34.0232	-5.41165	-5.17573	-5.18149	-5.15924			-0.000366797	-0.0140401	1.30262e-09	-4.66708e-10		0.230159
ANILINE	140.447	133.958	134.93	128.699	-6.8771	-6.70275	-6.84053	-6.67951			-0.000442457	-0.0220484	1.25556e-09	3.0534e-09		0.0365632
BENZENE	126.367	125.236	118.63	118.377	-2.86796	-2.82617	-2.91215	-2.80398			-0.000361357	-0.0210729	1.57911e-09	-2.3083e-09		0.0441874
BENZOIC_ACID	160.318	151.378	158.41	149.839	-8.19241	-7.95121	-8.0488	-7.93354			-0.000589926	-0.0198426	2.03079e-10	2.47211e-09		0.143616
BF4-1	90.4433	91.169	72.81	70.7212	-62.7643	-60.7787	-63.1565	-63.1093			-0.00118622	-0.0188098	1.67399e-09	1.91677e-09		0.392174
BMIM+1	205.933	205.02	209.23	204.133	-49.4736	-51.6965	-49.3462	-49.522			0.000376537	-0.0260501	-1.02272e-09	-2.39939e-10		0.127399
BR-1	61.3754	61.3754	45.21	45.2127	-74.2237	-67.5816	-75.0829	-75.0829			-0.0052058	-0.0512678	-1.77417e-09	-2.7971e-09		0.859241
BTI-1	204.629	211.817	228.19	226.078	-48.1396	-46.6563	-48.3038	-48.2513			-0.00133527	-0.0192088	-3.34265e-09	1.96056e-09		0.164182
CARBON_DIOXIDE	73.7678	77.5603	56.09	58.6471	-2.11563	-2.00816	-1.97828	-2.004			-0.00026264	-0.00760811	2.45012e-09	1.79269e-09		0.137348
CARBON_DISULFIDE	98.8843	99.0319	83.48	83.3895	-0.468785	-0.412076	-0.405608	-0.388264			-0.00111032	-0.0200048	2.59772e-09	-3.67761e-10		0.0631778
CARBON_TETRACHLORIDE	136.144	136.412	131.78	129.316	-1.37945	-1.24144	-1.26639	-1.22224			-0.00133174	-0.0193188	-8.40929e-10	-1.0378e-10		0.113063
CF3SO3-1	133.234	135.739	127.21	124.414	-57.0994	-55.3335	-57.2859	-57.2653			-0.00133453	-0.0188128	-1.19994e-09	1.25933e-11		0.186497
CHLOROBENZENE	145.309	146.665	141.21	141.173	-3.48904	-3.46248	-3.54213	-3.43867			-0.000805325	-0.0223477	5.33812e-10	1.49444e-09		0.0530949
CHLOROFORM	119.551	117.926	108.85	106.077	-3.55363	-3.23322	-3.22446	-3.21191			-0.00133394	-0.019537	1.53228e-09	3.59414e-09		0.329171
CL-1	54.3671	54.3671	37.69	37.6953	-78.947	-72.2891	-79.7756	-79.7756			-0.00467637	-0.0480781	1.36151e-10	-1.67609e-09		0.828592
CO3-2	87.4165	87.4781	70.3	69.3786	-257.164	-247.266	-257.892	-257.664			-0.000514565	-0.0307867	1.68065e-09	8.02138e-11		0.728634
CYCLOHEXANE	135.628	139.755	133.3	134.543	-0.461947	-0.520643	-0.488936	-0.472924			-0.000728075	-0.0299957	-8.2471e-10	-3.30518e-09		0.0269887
CYCLOHEXANOL	145.906	146.739	146.35	143.329	-5.43173	-5.44594	-5.4379	-5.40139			-0.000619454	-0.026979	6.20149e-10	7.81232e-10		0.00617394
CYCLOHEXANONE	142.98	143.6	141.14	138.729	-7.15588	-7.34186	-7.29277	-7.30504			-0.000462368	-0.0281122	-5.64393e-10	-2.71586e-11		0.136881
CYCLOPENTANE	121.399	122.625	112.43	112.413	-0.47766	-0.522944	-0.496961	-0.481093			-0.000639575	-0.0381035	3.9298e-10	-4.98568e-12		0.0193012
DI-N-BUTYL_ETHER	214.09	211.079	209.43	202.207	-3.402	-3.46183	-3.53299	-3.40545			-0.001199	-0.0193902	5.86801e-10	1.7059e-09		0.130992
DICHLOROMETHANE	100.638	99.1766	86	84.2638	-4.42637	-4.24447	-4.25536	-4.22138			-0.000545221	-0.0293901	-7.79603e-10	3.22574e-10		0.171014
DIETHYLAMINE	135.743	131.301	123.96	117.081	-3.18006	-3.23167	-3.27454	-3.18873			-0.00054821	-0.0278171	9.14077e-10	-3.01844e-09		0.0944809
DIETHYL_ETHER	133.408	133.452	120.39	117.133	-3.08662	-3.12058	-3.22011	-3.08303			-0.000534831	-0.0258712	8.32581e-10	-1.75209e-09		0.133497
DIETHYL_KETONE	143.41	139.334	136.04	128.239	-6.20304	-6.56958	-6.61769	-6.53739			-0.000504789	-0.0310115	2.1944e-10	-3.5826e-10		0.414652
DIISOPROPYL_ETHER	164.441	169.257	163.99	164.724	-3.35633	-3.46204	-3.54193	-3.41858			-0.000428904	-0.0230121	-3.57898e-10	-1.00091e-09		0.185607
DIMETHYLAMINE	95.7711	96.2114	79.76	79.3826	-3.40984	-3.24726	-3.2653	-3.2154			-0.000423358	-0.0202473	-2.0499e-09	1.35772e-09		0.144536
DIMETHYL_ETHER	92.5164	94.1638	76.52	77.0413	-3.20861	-3.21392	-3.27566	-3.18985			0.000498267	-0.0205428	-1.26188e-09	8.12817e-10		0.0670434
EMIM+1	165.367	167.206	164.4	161.256	-50.1451	-52.3811	-50.3787	-50.4664			-0.000667178	-0.0208873	1.61105e-09	4.06484e-10		0.23358
ETHANOL	91.7396	90.7024	75.18	73.3885	-5.43384	-5.35489	-5.40618	-5.32811			-0.000437179	-0.0266454	6.9135e-10	-1.06082e-10		0.0276532
ETHYLBENZENE	163.407	166.128	163.44	163.769	-2.9613	-3.01813	-3.1082	-2.98659			-0.000588695	-0.0229519	7.32752e-10	2.97391e-10		0.146893
ETHYL_ACETATE	138.637	140.952	126.93	126.148	-6.19996	-6.29002	-6.35334	-6.26423			-0.000499698	-0.0202163	1.97166e-09	2.54929e-09		0.153377
ETHYL_FORMATE	120.049	117.529	105.52	101.003	-9.58451	-9.8399	-9.85609	-9.81787			-0.000578903	-0.0303639	3.92621e-09	1.60639e-09		0.27158
ETHYL_PROPYL_ETHER	153.654	150.963	142.32	138.157	-3.14426	-3.23471	-3.32788	-3.1926			-0.00155151	-0.0269157	-6.61462e-10	9.50739e-10		0.183615
ETHYL_SULFATE-1	146.014	147.909	138.34	135.644	-65.7329	-63.5635	-66.5329	-66.175			-0.000392053	-0.0191405	-1.88947e-09	1.2668e-09		0.800054
FLUOROBENZENE	132.44	137.341	125.11	128.592	-3.50949	-3.56239	-3.62318	-3.54449			-0.000298186	-0.0133998	2.41185e-10	1.04395e-09		0.113687
FLUOROMETHANE	66.6983	67.9843	48.69	49.2181	-3.35304	-3.36849	-3.41546	-3.35602			-0.000349106	-0.0164148	4.74144e-10	-1.12097e-09		0.0624244
FURAN	107.404	104.992	96.22	93.9269	-3.36581	-3.28327	-3.3527	-3.26871			-0.000415257	-0.0175617	-7.26318e-10	-9.29392e-10		0.0131021
FURFURAL	133.788	133.162	126.15	123.985	-9.74601	-9.90324	-9.95586	-9.88781			-0.000473383	-0.0126517	4.63224e-10	-4.82095e-10		0.209848
HEXAFLUOROBENZENE	163.026	163.907	162.63	160.705	-3.08117	-2.91417	-2.8429	-2.90636			0.00030339	-0.0306378	-2.02326e-09	-1.05437e-10		0.238269
HMIM+1	240.999	248.171	254.95	254.915	-49.2509	-51.6459	-49.0734	-49.2672			-0.00154654	-0.0238033	-2.29506e-09	6.19617e-10		0.177476
HYDROGEN_SULFIDE	61.4858	60.7776	44.25	43.7234	-3.7307	-3.53424	-3.53814	-3.49018			-0.000335241	-0.0165403	1.63698e-09	1.1001e-09		0.192562
IMIDAZOLE	106.101	106.783	94.04	94.6145	-11.4978	-11.3212	-11.3888	-11.3057			-0.000688154	-0.0266253	-6.30287e-10	-4.08635e-10		0.108982
ISOBUTANOL	127.363	129.112	119.02	117.94	-5.03613	-5.00206	-5.03353	-4.96505			-0.000383211	-0.0235848	1.78973e-09	-9.69567e-10		0.00259485
ISOBUTENE	115.247	111.504	103.1	98.6407	-1.60601	-1.64363	-1.66586	-1.6137			-0.000273237	-0.016559	5.31474e-10	-1.59038e-09		0.0598562
METHANE	58.2986	59.1668	41.04	41.4814	-0.308806	-0.325357	-0.314895	-0.304648			-0.000539836	-0.016393	-7.60415e-10	3.67955e-10		0.00608866
METHANOL	71.2026	70.2308	53.06	52.287	-5.44894	-5.33042	-5.36703	-5.31127			-0.000475437	-0.0309195	4.72308e-10	-6.48315e-10		0.081919
METHYLCYCLOPENTANE	139.567	138.801	135.78	131.898	-0.567349	-0.62583	-0.591557	-0.578104			-0.000551732	-0.0194455	-1.00378e-09	-9.76853e-10		0.0242081
METHYL_ACETATE	118.575	117.27	105.71	102.814	-6.07413	-6.08384	-6.15181	-6.06385			-0.000543726	-0.022911	-1.27067e-09	1.2801e-09		0.0776799
METHYL_ETHYL_KETONE	125.756	126.187	115.49	114.117	-6.77659	-6.97654	-7.00195	-6.94885			-0.00047685	-0.01616	-2.10218e-09	1.28532e-10		0.225367
METHYL_FORMATE	98.9264	99.5922	83.47	83.6548	-5.90644	-5.76797	-5.79363	-5.75268			-0.000667057	-0.0266645	-3.07594e-10	-6.79995e-12		0.112805
MORPHOLINE	125.839	129.414	119.61	121.171	-6.0387	-5.90711	-5.9833	-5.86997			-0.000720073	-0.0271182	2.08856e-10	7.54621e-10		0.0554065
N-BUTANOL	131.509	130.517	119.59	116.124	-5.55695	-5.52277	-5.5498	-5.48486			-0.000582167	-0.0288902	-4.22583e-10	-1.70439e-09		0.00714274
N-BUTYLAMINE	135.242	133.373	123.56	119.499	-4.52686	-4.43304	-4.44426	-4.39034			-0.00064365	-0.0288954	9.6825e-10	-3.22062e-09		0.0825978
N-BUTYL_ACETATE	179.103	178.807	171.94	168.793	-6.26072	-6.40675	-6.43091	-6.37034			-0.00055269	-0.0266782	1.9994e-10	5.35477e-10		0.170188
N-BUTYL_FORMATE	160.289	159.724	150.13	145.076	-9.51717	-9.89342	-9.81073	-9.85974			-0.000601995	-0.0419817	1.99825e-09	-6.62597e-10		0.293561
N-DECANE	241.078	236.006	241.74	231.383	-0.923031	-1.00166	-0.962169	-0.936478			-0.000508286	-0.0329282	4.16529e-09	-1.84413e-09		0.0391381
N-HEXANE	160.398	158.648	152.4	148.244	-0.634496	-0.693659	-0.659332	-0.64362			-0.000538981	-0.021442	1.39292e-09	-1.32958e-09		0.0248355
N-METHYLACETAMIDE	121.777	124.103	109.46	108.6	-11.027	-11.2941	-11.3646	-11.2694			-0.000586492	-0.0399487	1.35532e-09	5.18738e-10		0.337644
N-NONANE	220.593	215.696	220.11	209.59	-0.849859	-0.921899	-0.882792	-0.859908			-0.000561419	-0.0376379	3.37933e-09	7.01744e-10		0.0329337
N-OCTANE	200.715	197.002	197.3	189.414	-0.779709	-0.848575	-0.810754	-0.790581			-0.000481006	-0.0302209	3.44421e-11	-3.08111e-09		0.0310444
N-PENTANE	140.238	135.457	130.25	122.353	-0.563948	-0.613832	-0.583955	-0.568621			-0.000704838	-0.0240311	7.52047e-10	-5.05095e-10		0.0200064
N-PROPANOL	111.361	113.093	97.21	97.1529	-5.45544	-5.34587	-5.37418	-5.31354			-0.000488096	-0.0207214	7.46554e-10	3.39378e-10		0.0812603
N-PROPIONALDEHYDE	107.063	106.428	92.22	90.4683	-6.09674	-6.21981	-6.19681	-6.19512			-0.00056879	-0.0261637	1.17928e-09	-6.16656e-10		0.100069
N-PROPYLAMINE	115.065	115.376	101.36	99.9655	-4.44931	-4.32729	-4.3395	-4.28919			-0.00061464	-0.0259585	-4.65673e-09	-2.30084e-11		0.109809
N-PROPYL_ACETATE	158.731	156.42	148.22	145.269	-6.24854	-6.32829	-6.37769	-6.29722			-0.000466661	-0.0186934	-1.03744e-09	6.06834e-10		0.129155
NITROBENZENE	156.979	159.721	155.41	155.194	-7.49022	-7.56184	-7.57042	-7.54536			-0.000543216	-0.0175288	2.26558e-09	-1.68337e-09		0.0802012
NITROETHANE	113.587	113.356	100.25	98.1754	-7.74888	-7.84765	-7.84926	-7.8302			-0.000513947	-0.0136494	2.29052e-09	2.96679e-10		0.100379
NITROMETHANE	95.1135	94.723	78.79	77.2443	-8.27866	-8.22019	-8.23986	-8.20865			-0.00139549	-0.0187056	-2.23823e-10	-2.93799e-10		0.0388027
NO3-1	84.9931	84.6981	67.4	66.5394	-65.4987	-63.141	-65.5449	-65.5211			-0.00359603	-0.0474419	1.72035e-09	-3.53137e-10		0.0461764
OH-1	45.3223	45.3816	28.33	28.37	-93.0038	-85.0216	-93.2188	-93.1112			0.00019102	-0.0365831	-2.46556e-09	1.40134e-09		0.215012
OMIM+1	285.87	292.436	298.52	298.551	-49.6328	-52.1821	-49.4357	-49.6322			-0.0012805	-0.0168674	2.3136e-09	1.61513e-09		0.197149
PF6-1	114.282	116.339	103.44	101.511	-56.5462	-54.9078	-56.8329	-56.78			-0.000508542	-0.0206434	-9.81874e-10	-1.01097e-09		0.286639
PHENOL	137.074	131.441	130.68	125.545	-6.92199	-6.85868	-6.9599	-6.83774			-0.000422107	-0.0288491	-3.84289e-10	1.38322e-09		0.0379112
PHOSPHINE	64.2694	62.4791	46.13	44.9267	-1.19945	-1.16786	-1.12931	-1.10644			-0.000237017	-0.017809	-4.49022e-10	-1.15138e-09		0.0701395
PHOSPHORIC_ACID	112.594	113.595	99.44	97.7145	-28.5138	-28.9263	-28.9358	-28.9088			-0.000344586	-0.0190996	-1.78842e-09	-1.43243e-09		0.422027
PROPIONITRILE	107.845	110.251	92.56	93.7299	-8.13024	-8.30754	-8.24529	-8.28908			-0.000383656	-0.0181203	-2.23459e-09	2.75974e-10		0.115051
PYRIDINE	122.507	121.141	114.16	113.04	-5.6502	-5.57235	-5.64751	-5.55364
PYRROLE	110.06	107.739	98.54	96.1364	-6.3808	-6.17241	-6.25918	-6.15453			-0.000433523	-0.0118144	-1.34943e-09	1.73785e-10		0.121627
											-0.000633554	-0.0266115	-8.1939e-10	-2.98372e-09		0
SULFUR_DIOXIDE	81.0119	82.5967	63.97	64.8427	-5.39048	-5.22069	-5.1561	-5.21113			-0.00149853	-0.0208292	-8.17951e-10	-1.24375e-10		0.234371
TERT-BUTANOL	126.689	128.435	120.8	117.502	-5.32765	-5.40063	-5.41039	-5.36302			-0.000524588	-0.0241253	1.52254e-09	-4.94672e-10		0.0827485
TETRACHLOROETHYLENE	150.464	149.672	146.72	143.307	-1.32714	-1.1677	-1.16201	-1.14622			-0.000623746	-0.0207078	-2.07201e-10	1.51814e-09		0.165126
TETRAHYDROFURAN	114.85	115.886	104.3	104.813	-3.95634	-3.94577	-3.98123	-3.91418			-0.000400788	-0.0240737	2.33743e-09	-1.0381e-09		0.0248873
THIOPHENE	117.405	118.318	108.86	109.599	-3.33732	-3.17318	-3.24767	-3.15027
TOLUENE	145.377	140.577	141.93	135.662	-2.90173	-2.89535	-2.99701	-2.86811			-0.000446493	-0.0264003	-4.67567e-10	-1.62992e-09		0.0952878
											-0.000673425	-0.0160139	2.73686e-09	1.34154e-09		0
TRIMETHYLAMINE	113.449	113.661	102.55	100.286	-2.30148	-2.26233	-2.30443	-2.22492			-0.000523232	-0.0194822	-1.69825e-09	1.54802e-09		0.00295529
TRIMETHYLAMINE_OXIDE	124.105	124.898	117.55	114.156	-18.4584	-18.2138	-18.3225	-18.179			-0.000819444	-0.0126358	1.8981e-09	9.01899e-10		0.135971
UREA	96.0135	99.8195	79.53	81.5179	-15.9792	-15.8624	-15.9172	-15.8468
VINYL_ACETATE	134.63	133.291	122.44	119.456	-5.58335	-5.54298	-5.60632	-5.52428
WATER	46.7281	46.0254	29.4	28.9775	-7.40675	-7.06712	-7.09633	-7.05217

## Sheet: no-corr
								max	0.127061		9.89775
								avg	0.0361706		0.630649
Comp	A	Anw	V	Vnw	Ed	Ednw	Oc	Ocnw	Ed diff %	Ed diff	Ed diff abs
1,2-DICHLOROETHANE	120.436	119.588	108.15	105.448	-4.83008	-4.50392	-0.00141803	-0.0233159	0.0675272	0.326162	0.326162
1,4-DIOXANE	123.941	125.841	117.02	117.678	-5.7501	-5.71975	-0.00068501	-0.024252	0.00527898	0.0303546	0.0303546
1-BUTENE	116.398	118.914	103.72	102.957	-1.47968	-1.51073	-0.000407867	-0.0245746	0.020987	-0.031054	0.031054
1-CHLOROBUTANE	140.124	139.376	131.24	126.209	-3.76422	-3.79125	-0.000982153	-0.0284407	0.00718	-0.0270271	0.0270271
1-HEPTENE	176.416	174.094	171.06	163.294	-1.643	-1.66738	-0.000497014	-0.0326463	0.0148385	-0.0243797	0.0243797
1-HEXENE	155.244	157.232	148.18	147.013	-1.62557	-1.67427	-0.000454724	-0.0294	0.02996	0.048702	0.048702
1-PENTENE	136.066	133.713	124.89	120.532	-1.50314	-1.51089	-0.0004408	-0.0274664	0.00515264	-0.00774514	0.00774514
2,3-DIMETHYLBUTANE	150.003	147.353	151.16	144.129	-0.691106	-0.759295	-0.000485772	-0.031529	0.0986666	-0.0681891	0.0681891
2-METHYL-2-BUTENE	133.543	134.379	124.53	123.619	-1.44172	-1.47546	-0.000453088	-0.0266525	0.0234025	0.03374	0.03374
2-METHYLPENTANE	155.53	154.12	151.93	147.346	-0.66856	-0.733809	-0.000496649	-0.0319274	0.0975966	-0.0652491	0.0652491
2-PENTANONE	145.661	144.384	137.25	133.924	-6.67684	-6.93403	-0.000557988	-0.0262971	0.0385184	-0.257182	0.257182
AC-1	97.0997	98.1413	81.21	81.2631	-73.3577	-70.094	-0.00175989	-0.0279683	0.04449	3.26368	3.26368
ACETALDEHYDE	87.4502	88.9066	70.63	71.308	-6.39135	-6.43997	-0.000440307	-0.0171256	0.00760638	-0.048615	0.048615
ACETAMIDE	101.71	104.679	86.78	87.2527	-12.0989	-12.0856	-0.000607774	-0.0181526	0.00110043	0.013314	0.013314
ACETIC_ACID	98.0308	98.6325	82.08	81.4765	-7.87658	-7.65999	-0.000681257	-0.016242	0.0274971	0.216583	0.216583
ACETONE	107.576	106.883	93.56	91.7101	-7.07995	-7.20589	-0.000489287	-0.0200974	0.0177888	0.125944	0.125944
ACETONITRILE	87.7893	81.7534	70.43	66.3675	-8.58852	-8.53339	-0.000123742	-0.0137576	0.00641901	0.0551298	0.0551298
ACRYLONITRILE	104.093	105.748	87.87	89.4221	-7.64843	-7.7289	-0.000117397	-0.0139825	0.0105207	-0.0804672	0.0804672
AMMONIA	51.6076	51.8274	33.85	34.0232	-5.41165	-5.17573	-0.000366797	-0.0140401	0.043594	0.235915	0.235915
ANILINE	140.447	133.958	134.93	128.699	-6.8771	-6.70275	-0.000442457	-0.0220484	0.0253519	0.174348	0.174348
BENZENE	126.367	125.236	118.63	118.377	-2.86796	-2.82617	-0.000361357	-0.0210729	0.0145716	0.0417907	0.0417907
BENZOIC_ACID	160.318	151.378	158.41	149.839	-8.19241	-7.95121	-0.000589926	-0.0198426	0.0294425	0.241205	0.241205
BF4-1	90.4433	91.169	72.81	70.7212	-62.7643	-60.7787	-0.00118622	-0.0188098	0.0316357	1.9856	1.9856
BMIM+1	205.933	205.02	209.23	204.133	-49.4736	-51.6965	0.000376537	-0.0260501	0.0449298	-2.22284	2.22284
BR-1	61.3754	61.3754	45.21	45.2127	-74.2237	-67.5816	-0.0052058	-0.0512678	0.0894875	6.64209	6.64209
BTI-1	204.629	211.817	228.19	226.078	-48.1396	-46.6563	-0.00133527	-0.0192088	0.0308117	1.48326	1.48326
CARBON_DIOXIDE	73.7678	77.5603	56.09	58.6471	-2.11563	-2.00816	-0.00026264	-0.00760811	0.0507983	0.10747	0.10747
CARBON_DISULFIDE	98.8843	99.0319	83.48	83.3895	-0.468785	-0.412076	-0.00111032	-0.0200048	0.12097	0.056709	0.056709
CARBON_TETRACHLORIDE	136.144	136.412	131.78	129.316	-1.37945	-1.24144	-0.00133174	-0.0193188	0.10005	0.138014	0.138014
CF3SO3-1	133.234	135.739	127.21	124.414	-57.0994	-55.3335	-0.00133453	-0.0188128	0.0309268	1.7659	1.7659
CHLOROBENZENE	145.309	146.665	141.21	141.173	-3.48904	-3.46248	-0.000805325	-0.0223477	0.00761017	0.0265522	0.0265522
CHLOROFORM	119.551	117.926	108.85	106.077	-3.55363	-3.23322	-0.00133394	-0.019537	0.0901664	0.320419	0.320419
CL-1	54.3671	54.3671	37.69	37.6953	-78.947	-72.2891	-0.00467637	-0.0480781	0.0843341	6.65793	6.65793
CO3-2	87.4165	87.4781	70.3	69.3786	-257.164	-247.266	-2.00044	-0.0414044	0.0384882	9.89775	9.89775
CYCLOHEXANE	135.628	139.755	133.3	134.543	-0.461947	-0.520643	-0.000514565	-0.0307867	0.127061	-0.0586954	0.0586954
CYCLOHEXANOL	145.906	146.739	146.35	143.329	-5.43173	-5.44594	-0.000728075	-0.0299957	0.00261637	-0.0142114	0.0142114
CYCLOHEXANONE	142.98	143.6	141.14	138.729	-7.15588	-7.34186	-0.000619454	-0.026979	0.025989	-0.185974	0.185974
CYCLOPENTANE	121.399	122.625	112.43	112.413	-0.47766	-0.522944	-0.000462368	-0.0281122	0.0948041	-0.0452841	0.0452841
DI-N-BUTYL_ETHER	214.09	211.079	209.43	202.207	-3.402	-3.46183	-0.000639575	-0.0381035	0.0175888	-0.0598371	0.0598371
DICHLOROMETHANE	100.638	99.1766	86	84.2638	-4.42637	-4.24447	-0.001199	-0.0193902	0.0410937	0.181896	0.181896
DIETHYLAMINE	135.743	131.301	123.96	117.081	-3.18006	-3.23167	-0.000545221	-0.0293901	0.0162285	-0.0516075	0.0516075
DIETHYL_ETHER	133.408	133.452	120.39	117.133	-3.08662	-3.12058	-0.00054821	-0.0278171	0.0110042	-0.0339657	0.0339657
DIETHYL_KETONE	143.41	139.334	136.04	128.239	-6.20304	-6.56958	-0.000534831	-0.0258712	0.0590894	-0.366534	0.366534
DIISOPROPYL_ETHER	164.441	169.257	163.99	164.724	-3.35633	-3.46204	-0.000504789	-0.0310115	0.031497	0.105714	0.105714
DIMETHYLAMINE	95.7711	96.2114	79.76	79.3826	-3.40984	-3.24726	-0.000428904	-0.0230121	0.0476782	0.162575	0.162575
DIMETHYL_ETHER	92.5164	94.1638	76.52	77.0413	-3.20861	-3.21392	-0.000423358	-0.0202473	0.00165234	-0.00530171	0.00530171
EMIM+1	165.367	167.206	164.4	161.256	-50.1451	-52.3811	0.000498267	-0.0205428	0.0445908	-2.23601	2.23601
ETHANOL	91.7396	90.7024	75.18	73.3885	-5.43384	-5.35489	-0.000667178	-0.0208873	0.0145282	0.078944	0.078944
ETHYLBENZENE	163.407	166.128	163.44	163.769	-2.9613	-3.01813	-0.000437179	-0.0266454	0.0191896	0.0568262	0.0568262
ETHYL_ACETATE	138.637	140.952	126.93	126.148	-6.19996	-6.29002	-0.000588695	-0.0229519	0.0145256	-0.0900582	0.0900582
ETHYL_FORMATE	120.049	117.529	105.52	101.003	-9.58451	-9.8399	-0.000499698	-0.0202163	0.0266461	-0.25539	0.25539
ETHYL_PROPYL_ETHER	153.654	150.963	142.32	138.157	-3.14426	-3.23471	-0.000578903	-0.0303639	0.0287649	-0.0904446	0.0904446
ETHYL_SULFATE-1	146.014	147.909	138.34	135.644	-65.7329	-63.5635	-0.00155151	-0.0269157	0.0330034	2.16941	2.16941
FLUOROBENZENE	132.44	137.341	125.11	128.592	-3.50949	-3.56239	-0.000392053	-0.0191405	0.0150726	-0.0528971	0.0528971
FLUOROMETHANE	66.6983	67.9843	48.69	49.2181	-3.35304	-3.36849	-0.000298186	-0.0133998	0.0046101	-0.0154578	0.0154578
FURAN	107.404	104.992	96.22	93.9269	-3.36581	-3.28327	-0.000349106	-0.0164148	0.024523	0.0825398	0.0825398
FURFURAL	133.788	133.162	126.15	123.985	-9.74601	-9.90324	-0.000415257	-0.0175617	0.0161324	-0.157227	0.157227
HEXAFLUOROBENZENE	163.026	163.907	162.63	160.705	-3.08117	-2.91417	-0.000473383	-0.0126517	0.0542022	0.167006	0.167006
HMIM+1	240.999	248.171	254.95	254.915	-49.2509	-51.6459	0.00030339	-0.0306378	0.0486279	-2.39497	2.39497
HYDROGEN_SULFIDE	61.4858	60.7776	44.25	43.7234	-3.7307	-3.53424	-0.00154654	-0.0238033	0.0526611	0.196463	0.196463
IMIDAZOLE	106.101	106.783	94.04	94.6145	-11.4978	-11.3212	-0.000335241	-0.0165403	0.0153595	0.176601	0.176601
ISOBUTANOL	127.363	129.112	119.02	117.94	-5.03613	-5.00206	-0.000688154	-0.0266253	0.00676469	0.0340678	0.0340678
ISOBUTENE	115.247	111.504	103.1	98.6407	-1.60601	-1.64363	-0.000383211	-0.0235848	0.0234243	-0.0376196	0.0376196
METHANE	58.2986	59.1668	41.04	41.4814	-0.308806	-0.325357	-0.000273237	-0.016559	0.0535947	-0.0165504	0.0165504
METHANOL	71.2026	70.2308	53.06	52.287	-5.44894	-5.33042	-0.000539836	-0.016393	0.0217517	0.118524	0.118524
METHYLCYCLOPENTANE	139.567	138.801	135.78	131.898	-0.567349	-0.62583	-0.000475437	-0.0309195	0.103078	-0.0584812	0.0584812
METHYL_ACETATE	118.575	117.27	105.71	102.814	-6.07413	-6.08384	-0.000551732	-0.0194455	0.00159896	-0.0097123	0.0097123
METHYL_ETHYL_KETONE	125.756	126.187	115.49	114.117	-6.77659	-6.97654	-0.000543726	-0.022911	0.0295066	-0.199954	0.199954
METHYL_FORMATE	98.9264	99.5922	83.47	83.6548	-5.90644	-5.76797	-0.00047685	-0.01616	0.0234436	0.138468	0.138468
MORPHOLINE	125.839	129.414	119.61	121.171	-6.0387	-5.90711	-0.000667057	-0.0266645	0.0217914	0.131592	0.131592
N-BUTANOL	131.509	130.517	119.59	116.124	-5.55695	-5.52277	-0.000720073	-0.0271182	0.00615087	0.03418	0.03418
N-BUTYLAMINE	135.242	133.373	123.56	119.499	-4.52686	-4.43304	-0.000582167	-0.0288902	0.0207256	0.0938216	0.0938216
N-BUTYL_ACETATE	179.103	178.807	171.94	168.793	-6.26072	-6.40675	-0.00064365	-0.0288954	0.0233242	-0.146026	0.146026
N-BUTYL_FORMATE	160.289	159.724	150.13	145.076	-9.51717	-9.89342	-0.00055269	-0.0266782	0.039534	-0.376252	0.376252
N-DECANE	241.078	236.006	241.74	231.383	-0.923031	-1.00166	-0.000601995	-0.0419817	0.0851894	-0.0786325	0.0786325
N-HEXANE	160.398	158.648	152.4	148.244	-0.634496	-0.693659	-0.000508286	-0.0329282	0.0932448	0.0591634	0.0591634
N-METHYLACETAMIDE	121.777	124.103	109.46	108.6	-11.027	-11.2941	-0.000538981	-0.021442	0.0242231	-0.267107	0.267107
N-NONANE	220.593	215.696	220.11	209.59	-0.849859	-0.921899	-0.000586492	-0.0399487	0.0847677	-0.0720405	0.0720405
N-OCTANE	200.715	197.002	197.3	189.414	-0.779709	-0.848575	-0.000561419	-0.0376379	0.088322	-0.0688654	0.0688654
N-PENTANE	140.238	135.457	130.25	122.353	-0.563948	-0.613832	-0.000481006	-0.0302209	0.0884533	-0.0498831	0.0498831
N-PROPANOL	111.361	113.093	97.21	97.1529	-5.45544	-5.34587	-0.000704838	-0.0240311	0.020084	0.109567	0.109567
N-PROPIONALDEHYDE	107.063	106.428	92.22	90.4683	-6.09674	-6.21981	-0.000488096	-0.0207214	0.0201864	-0.123071	0.123071
N-PROPYLAMINE	115.065	115.376	101.36	99.9655	-4.44931	-4.32729	-0.00056879	-0.0261637	0.0274248	0.122021	0.122021
N-PROPYL_ACETATE	158.731	156.42	148.22	145.269	-6.24854	-6.32829	-0.00061464	-0.0259585	0.0127642	-0.0797575	0.0797575
NITROBENZENE	156.979	159.721	155.41	155.194	-7.49022	-7.56184	-0.000466661	-0.0186934	0.00956098	0.0716138	0.0716138
NITROETHANE	113.587	113.356	100.25	98.1754	-7.74888	-7.84765	-0.000543216	-0.0175288	0.0127473	-0.0987773	0.0987773
NITROMETHANE	95.1135	94.723	78.79	77.2443	-8.27866	-8.22019	-0.000513947	-0.0136494	0.00706302	0.0584724	0.0584724
NO3-1	84.9931	84.6981	67.4	66.5394	-65.4987	-63.141	-0.00139549	-0.0187056	0.035996	2.35769	2.35769
OH-1	45.3223	45.3816	28.33	28.37	-93.0038	-85.0216	-0.00359603	-0.0474419	0.0858265	7.98219	7.98219
OMIM+1	285.87	292.436	298.52	298.551	-49.6328	-52.1821	0.00019102	-0.0365831	0.0513632	-2.5493	2.5493
PF6-1	114.282	116.339	103.44	101.511	-56.5462	-54.9078	-0.0012805	-0.0168674	0.0289755	1.63845	1.63845
PHENOL	137.074	131.441	130.68	125.545	-6.92199	-6.85868	-0.000508542	-0.0206434	0.00914659	0.0633126	0.0633126
PHOSPHINE	64.2694	62.4791	46.13	44.9267	-1.19945	-1.16786	-0.000422107	-0.0288491
PHOSPHORIC_ACID	112.594	113.595	99.44	97.7145	-28.5138	-28.9263	-0.000975187	-0.0164121	0.0144669	-0.412507	0.412507
PROPIONITRILE	107.845	110.251	92.56	93.7299	-8.13024	-8.30754	-0.000237017	-0.017809	0.021808	0.177304	0.177304
PYRIDINE	122.507	121.141	114.16	113.04	-5.6502	-5.57235	-0.000344586	-0.0190996	0.0137792	0.0778551	0.0778551
PYRROLE	110.06	107.739	98.54	96.1364	-6.3808	-6.17241	-0.000383656	-0.0181203	0.032659	0.208391	0.208391
SULFUR_DIOXIDE	81.0119	82.5967	63.97	64.8427	-5.39048	-5.22069	-0.000433523	-0.0118144	0.0314982	0.16979	0.16979
TERT-BUTANOL	126.689	128.435	120.8	117.502	-5.32765	-5.40063	-0.000633554	-0.0266115	0.013699	-0.0729837	0.0729837
TETRACHLOROETHYLENE	150.464	149.672	146.72	143.307	-1.32714	-1.1677	-0.00149853	-0.0208292	0.120136	0.159437	0.159437
TETRAHYDROFURAN	114.85	115.886	104.3	104.813	-3.95634	-3.94577	-0.000524588	-0.0241253	0.00267199	0.0105713	0.0105713
THIOPHENE	117.405	118.318	108.86	109.599	-3.33732	-3.17318	-0.000623746	-0.0207078	0.0491844	0.164144	0.164144
TOLUENE	145.377	140.577	141.93	135.662	-2.90173	-2.89535	-0.000400788	-0.0240737	0.00219601	0.00637223	0.00637223
TRIMETHYLAMINE	113.449	113.661	102.55	100.286	-2.30148	-2.26233	-0.000446493	-0.0264003	0.0170095	0.039147	0.039147
TRIMETHYLAMINE_OXIDE	124.105	124.898	117.55	114.156	-18.4584	-18.2138	-0.00077064	-0.0249457	0.0132551	0.244668	0.244668
UREA	96.0135	99.8195	79.53	81.5179	-15.9792	-15.8624	-0.000673425	-0.0160139	0.0073107	0.116819	0.116819
VINYL_ACETATE	134.63	133.291	122.44	119.456	-5.58335	-5.54298	-0.000523232	-0.0194822	0.00723037	0.0403697	0.0403697
WATER	46.7281	46.0254	29.4	28.9775	-7.40675	-7.06712	-0.000819444	-0.0126358	0.0458548	0.339635	0.339635

## Sheet: scale
						max	-2.00044	-4.65673e-09	0.134769		0.859241
						avg			0.0260494	-0.0310716	0.144994
Comp	A	Anw	V	Vnw	Ed	Ednw	Oc	Ocnw	Ed diff %	Ed diff	Ed diff abs
1,2-DICHLOROETHANE	120.436	119.588	108.15	105.448	-4.83008	-4.43454	-0.00141803	1.72613e-09	0.081891	0.39554	0.39554
1,4-DIOXANE	123.941	125.841	117.02	117.678	-5.7501	-5.77649	-0.00068501	1.23582e-09	0.00458914	-0.026388	0.026388
1-BUTENE	116.398	118.914	103.72	102.957	-1.47968	-1.51205	-0.000407867	-1.32285e-09	0.021877	-0.0323709	0.0323709
1-CHLOROBUTANE	140.124	139.376	131.24	126.209	-3.76422	-3.76258	-0.000982153	5.11707e-10	0.000437375	0.00164638	0.00164638
1-HEPTENE	176.416	174.094	171.06	163.294	-1.643	-1.6272	-0.000497014	-6.54457e-10	0.00961556	0.0157984	0.0157984
1-HEXENE	155.244	157.232	148.18	147.013	-1.62557	-1.65249	-0.000454724	1.27583e-09	0.0165596	-0.0269188	0.0269188
1-PENTENE	136.066	133.713	124.89	120.532	-1.50314	-1.49241	-0.0004408	-1.99315e-09	0.00713851	0.0107302	0.0107302
2,3-DIMETHYLBUTANE	150.003	147.353	151.16	144.129	-0.691106	-0.70856	-0.000485772	-1.45748e-09	0.0252552	-0.017454	0.017454
2-METHYL-2-BUTENE	133.543	134.379	124.53	123.619	-1.44172	-1.51676	-0.000453088	8.90321e-10	0.0520433	-0.0750321	0.0750321
2-METHYLPENTANE	155.53	154.12	151.93	147.346	-0.66856	-0.69175	-0.000496649	1.43695e-09	0.0346877	-0.0231908	0.0231908
2-PENTANONE	145.661	144.384	137.25	133.924	-6.67684	-6.94771	-0.000557988	2.68891e-09	0.0405673	-0.270861	0.270861
AC-1	97.0997	98.1413	81.21	81.2631	-73.3577	-73.621	-0.00175989	2.37647e-10	0.00358915	0.263292	0.263292
ACETALDEHYDE	87.4502	88.9066	70.63	71.308	-6.39135	-6.46175	-0.000440307	-1.15292e-09	0.0110136	-0.070392	0.070392
ACETAMIDE	101.71	104.679	86.78	87.2527	-12.0989	-12.1362	-0.000607774	-9.85272e-10	0.00308696	-0.0373487	0.0373487
ACETIC_ACID	98.0308	98.6325	82.08	81.4765	-7.87658	-7.67627	-0.000681257	2.88842e-10	0.0254306	0.200306	0.200306
ACETONE	107.576	106.883	93.56	91.7101	-7.07995	-7.2394	-0.000489287	1.27732e-09	0.0225213	-0.15945	0.15945
ACETONITRILE	87.7893	81.7534	70.43	66.3675	-8.58852	-8.59156	-0.000123742	8.06352e-10	0.000354575	-0.00304527	0.00304527
ACRYLONITRILE	104.093	105.748	87.87	89.4221	-7.64843	-7.7111	-0.000117397	-4.64415e-10	0.00819355	-0.0626678	0.0626678
AMMONIA	51.6076	51.8274	33.85	34.0232	-5.41165	-5.18149	-0.000366797	1.30262e-09	0.0425303	0.230159	0.230159
ANILINE	140.447	133.958	134.93	128.699	-6.8771	-6.84053	-0.000442457	1.25556e-09	0.00531666	0.0365632	0.0365632
BENZENE	126.367	125.236	118.63	118.377	-2.86796	-2.91215	-0.000361357	1.57911e-09	0.0154072	-0.0441874	0.0441874
BENZOIC_ACID	160.318	151.378	158.41	149.839	-8.19241	-8.0488	-0.000589926	2.03079e-10	0.0175304	0.143616	0.143616
BF4-1	90.4433	91.169	72.81	70.7212	-62.7643	-63.1565	-0.00118622	1.67399e-09	0.00624835	-0.392174	0.392174
BMIM+1	205.933	205.02	209.23	204.133	-49.4736	-49.3462	0.000376537	-1.02272e-09	0.00257509	0.127399	0.127399
BR-1	61.3754	61.3754	45.21	45.2127	-74.2237	-75.0829	-0.0052058	-1.77417e-09	0.0115764	-0.859241	0.859241
BTI-1	204.629	211.817	228.19	226.078	-48.1396	-48.3038	-0.00133527	-3.34265e-09	0.00341054	-0.164182	0.164182
CARBON_DIOXIDE	73.7678	77.5603	56.09	58.6471	-2.11563	-1.97828	-0.00026264	2.45012e-09	0.0649205	0.137348	0.137348
CARBON_DISULFIDE	98.8843	99.0319	83.48	83.3895	-0.468785	-0.405608	-0.00111032	2.59772e-09	0.134769	0.0631778	0.0631778
CARBON_TETRACHLORIDE	136.144	136.412	131.78	129.316	-1.37945	-1.26639	-0.00133174	-8.40929e-10	0.0819622	0.113063	0.113063
CF3SO3-1	133.234	135.739	127.21	124.414	-57.0994	-57.2859	-0.00133453	-1.19994e-09	0.00326618	-0.186497	0.186497
CHLOROBENZENE	145.309	146.665	141.21	141.173	-3.48904	-3.54213	-0.000805325	5.33812e-10	0.0152176	-0.0530949	0.0530949
CHLOROFORM	119.551	117.926	108.85	106.077	-3.55363	-3.22446	-0.00133394	1.53228e-09	0.0926294	0.329171	0.329171
CL-1	54.3671	54.3671	37.69	37.6953	-78.947	-79.7756	-0.00467637	1.36151e-10	0.0104955	-0.828592	0.828592
CO3-2	87.4165	87.4781	70.3	69.3786	-257.164	-257.892	-2.00044	-1.40155e-09	0.00283335	-0.728634	0.728634
CYCLOHEXANE	135.628	139.755	133.3	134.543	-0.461947	-0.488936	-0.000514565	1.68065e-09	0.0584238	-0.0269887	0.0269887
CYCLOHEXANOL	145.906	146.739	146.35	143.329	-5.43173	-5.4379	-0.000728075	-8.2471e-10	0.00113664	-0.00617394	0.00617394
CYCLOHEXANONE	142.98	143.6	141.14	138.729	-7.15588	-7.29277	-0.000619454	6.20149e-10	0.0191285	-0.136881	0.136881
CYCLOPENTANE	121.399	122.625	112.43	112.413	-0.47766	-0.496961	-0.000462368	-5.64393e-10	0.0404079	-0.0193012	0.0193012
DI-N-BUTYL_ETHER	214.09	211.079	209.43	202.207	-3.402	-3.53299	-0.000639575	3.9298e-10	0.0385045	-0.130992	0.130992
DICHLOROMETHANE	100.638	99.1766	86	84.2638	-4.42637	-4.25536	-0.001199	5.86801e-10	0.0386352	0.171014	0.171014
DIETHYLAMINE	135.743	131.301	123.96	117.081	-3.18006	-3.27454	-0.000545221	-7.79603e-10	0.0297104	-0.0944809	0.0944809
DIETHYL_ETHER	133.408	133.452	120.39	117.133	-3.08662	-3.22011	-0.00054821	9.14077e-10	0.0432502	-0.133497	0.133497
DIETHYL_KETONE	143.41	139.334	136.04	128.239	-6.20304	-6.61769	-0.000534831	8.32581e-10	0.0668465	-0.414652	0.414652
DIISOPROPYL_ETHER	164.441	169.257	163.99	164.724	-3.35633	-3.54193	-0.000504789	2.1944e-10	0.0553007	-0.185607	0.185607
DIMETHYLAMINE	95.7711	96.2114	79.76	79.3826	-3.40984	-3.2653	-0.000428904	-3.57898e-10	0.0423879	0.144536	0.144536
DIMETHYL_ETHER	92.5164	94.1638	76.52	77.0413	-3.20861	-3.27566	-0.000423358	-2.0499e-09	0.0208948	-0.0670434	0.0670434
EMIM+1	165.367	167.206	164.4	161.256	-50.1451	-50.3787	0.000498267	-1.26188e-09	0.00465809	-0.23358	0.23358
ETHANOL	91.7396	90.7024	75.18	73.3885	-5.43384	-5.40618	-0.000667178	1.61105e-09	0.00508907	0.0276532	0.0276532
ETHYLBENZENE	163.407	166.128	163.44	163.769	-2.9613	-3.1082	-0.000437179	6.9135e-10	0.0496043	-0.146893	0.146893
ETHYL_ACETATE	138.637	140.952	126.93	126.148	-6.19996	-6.35334	-0.000588695	7.32752e-10	0.0247384	-0.153377	0.153377
ETHYL_FORMATE	120.049	117.529	105.52	101.003	-9.58451	-9.85609	-0.000499698	1.97166e-09	0.0283353	0.27158	0.27158
ETHYL_PROPYL_ETHER	153.654	150.963	142.32	138.157	-3.14426	-3.32788	-0.000578903	3.92621e-09	0.0583969	-0.183615	0.183615
ETHYL_SULFATE-1	146.014	147.909	138.34	135.644	-65.7329	-66.5329	-0.00155151	-6.61462e-10	0.0121713	-0.800054	0.800054
FLUOROBENZENE	132.44	137.341	125.11	128.592	-3.50949	-3.62318	-0.000392053	-1.88947e-09	0.032394	-0.113687	0.113687
FLUOROMETHANE	66.6983	67.9843	48.69	49.2181	-3.35304	-3.41546	-0.000298186	2.41185e-10	0.0186173	-0.0624244	0.0624244
FURAN	107.404	104.992	96.22	93.9269	-3.36581	-3.3527	-0.000349106	4.74144e-10	0.0038927	0.0131021	0.0131021
FURFURAL	133.788	133.162	126.15	123.985	-9.74601	-9.95586	-0.000415257	-7.26318e-10	0.0215317	-0.209848	0.209848
HEXAFLUOROBENZENE	163.026	163.907	162.63	160.705	-3.08117	-2.8429	-0.000473383	4.63224e-10	0.0773308	0.238269	0.238269
HMIM+1	240.999	248.171	254.95	254.915	-49.2509	-49.0734	0.00030339	-2.02326e-09	0.00360351	0.177476	0.177476
HYDROGEN_SULFIDE	61.4858	60.7776	44.25	43.7234	-3.7307	-3.53814	-0.00154654	-2.29506e-09	0.0516154	0.192562	0.192562
IMIDAZOLE	106.101	106.783	94.04	94.6145	-11.4978	-11.3888	-0.000335241	1.63698e-09	0.00947845	0.108982	0.108982
ISOBUTANOL	127.363	129.112	119.02	117.94	-5.03613	-5.03353	-0.000688154	-6.30287e-10	0.000515247	0.00259485	0.00259485
ISOBUTENE	115.247	111.504	103.1	98.6407	-1.60601	-1.66586	-0.000383211	1.78973e-09	0.0372702	-0.0598562	0.0598562
METHANE	58.2986	59.1668	41.04	41.4814	-0.308806	-0.314895	-0.000273237	5.31474e-10	0.0197168	-0.00608866	0.00608866
METHANOL	71.2026	70.2308	53.06	52.287	-5.44894	-5.36703	-0.000539836	-7.60415e-10	0.0150339	0.081919	0.081919
METHYLCYCLOPENTANE	139.567	138.801	135.78	131.898	-0.567349	-0.591557	-0.000475437	4.72308e-10	0.0426689	-0.0242081	0.0242081
METHYL_ACETATE	118.575	117.27	105.71	102.814	-6.07413	-6.15181	-0.000551732	-1.00378e-09	0.0127886	-0.0776799	0.0776799
METHYL_ETHYL_KETONE	125.756	126.187	115.49	114.117	-6.77659	-7.00195	-0.000543726	-1.27067e-09	0.0332568	-0.225367	0.225367
METHYL_FORMATE	98.9264	99.5922	83.47	83.6548	-5.90644	-5.79363	-0.00047685	-2.10218e-09	0.0190987	0.112805	0.112805
MORPHOLINE	125.839	129.414	119.61	121.171	-6.0387	-5.9833	-0.000667057	-3.07594e-10	0.00917524	0.0554065	0.0554065
N-BUTANOL	131.509	130.517	119.59	116.124	-5.55695	-5.5498	-0.000720073	2.08856e-10	0.00128537	0.00714274	0.00714274
N-BUTYLAMINE	135.242	133.373	123.56	119.499	-4.52686	-4.44426	-0.000582167	-4.22583e-10	0.0182462	0.0825978	0.0825978
N-BUTYL_ACETATE	179.103	178.807	171.94	168.793	-6.26072	-6.43091	-0.00064365	9.6825e-10	0.0271835	-0.170188	0.170188
N-BUTYL_FORMATE	160.289	159.724	150.13	145.076	-9.51717	-9.81073	-0.00055269	1.9994e-10	0.0308454	0.293561	0.293561
N-DECANE	241.078	236.006	241.74	231.383	-0.923031	-0.962169	-0.000601995	1.99825e-09	0.0424017	-0.0391381	0.0391381
N-HEXANE	160.398	158.648	152.4	148.244	-0.634496	-0.659332	-0.000508286	4.16529e-09	0.0391421	-0.0248355	0.0248355
N-METHYLACETAMIDE	121.777	124.103	109.46	108.6	-11.027	-11.3646	-0.000538981	1.39292e-09	0.0306198	0.337644	0.337644
N-NONANE	220.593	215.696	220.11	209.59	-0.849859	-0.882792	-0.000586492	1.35532e-09	0.0387519	-0.0329337	0.0329337
N-OCTANE	200.715	197.002	197.3	189.414	-0.779709	-0.810754	-0.000561419	3.37933e-09	0.0398153	0.0310444	0.0310444
N-PENTANE	140.238	135.457	130.25	122.353	-0.563948	-0.583955	-0.000481006	3.44421e-11	0.0354756	-0.0200064	0.0200064
N-PROPANOL	111.361	113.093	97.21	97.1529	-5.45544	-5.37418	-0.000704838	7.52047e-10	0.0148953	0.0812603	0.0812603
N-PROPIONALDEHYDE	107.063	106.428	92.22	90.4683	-6.09674	-6.19681	-0.000488096	7.46554e-10	0.0164136	-0.100069	0.100069
N-PROPYLAMINE	115.065	115.376	101.36	99.9655	-4.44931	-4.3395	-0.00056879	1.17928e-09	0.0246799	0.109809	0.109809
N-PROPYL_ACETATE	158.731	156.42	148.22	145.269	-6.24854	-6.37769	-0.00061464	-4.65673e-09	0.0206697	-0.129155	0.129155
NITROBENZENE	156.979	159.721	155.41	155.194	-7.49022	-7.57042	-0.000466661	-1.03744e-09	0.0107074	-0.0802012	0.0802012
NITROETHANE	113.587	113.356	100.25	98.1754	-7.74888	-7.84926	-0.000543216	2.26558e-09	0.012954	-0.100379	0.100379
NITROMETHANE	95.1135	94.723	78.79	77.2443	-8.27866	-8.23986	-0.000513947	2.29052e-09	0.00468707	0.0388027	0.0388027
NO3-1	84.9931	84.6981	67.4	66.5394	-65.4987	-65.5449	-0.00139549	-2.23823e-10	0.000704997	-0.0461764	0.0461764
OH-1	45.3223	45.3816	28.33	28.37	-93.0038	-93.2188	-0.00359603	1.72035e-09	0.00231186	-0.215012	0.215012
OMIM+1	285.87	292.436	298.52	298.551	-49.6328	-49.4357	0.00019102	-2.46556e-09	0.00397214	0.197149	0.197149
PF6-1	114.282	116.339	103.44	101.511	-56.5462	-56.8329	-0.0012805	2.3136e-09	0.0050691	-0.286639	0.286639
PHENOL	137.074	131.441	130.68	125.545	-6.92199	-6.9599	-0.000508542	-9.81874e-10	0.00547692	-0.0379112	0.0379112
PHOSPHINE	64.2694	62.4791	46.13	44.9267	-1.19945	-1.12931	-0.000422107	-3.84289e-10	0.0584763	0.0701395	0.0701395
PHOSPHORIC_ACID	112.594	113.595	99.44	97.7145	-28.5138	-28.9358	-0.000975187	2.93016e-09	0.0148008	-0.422027	0.422027
PROPIONITRILE	107.845	110.251	92.56	93.7299	-8.13024	-8.24529	-0.000237017	-4.49022e-10	0.014151	0.115051	0.115051
PYRIDINE	122.507	121.141	114.16	113.04	-5.6502	-5.64751	-0.000344586	-1.78842e-09	0.000476508	0.00269236	0.00269236
PYRROLE	110.06	107.739	98.54	96.1364	-6.3808	-6.25918	-0.000383656	-2.23459e-09	0.0190613	0.121627	0.121627
SULFUR_DIOXIDE	81.0119	82.5967	63.97	64.8427	-5.39048	-5.1561	-0.000433523	-1.34943e-09	0.0434787	0.234371	0.234371
TERT-BUTANOL	126.689	128.435	120.8	117.502	-5.32765	-5.41039	-0.000633554	-8.1939e-10	0.0155319	-0.0827485	0.0827485
TETRACHLOROETHYLENE	150.464	149.672	146.72	143.307	-1.32714	-1.16201	-0.00149853	-8.17951e-10	0.124423	0.165126	0.165126
TETRAHYDROFURAN	114.85	115.886	104.3	104.813	-3.95634	-3.98123	-0.000524588	1.52254e-09	0.00629049	-0.0248873	0.0248873
THIOPHENE	117.405	118.318	108.86	109.599	-3.33732	-3.24767	-0.000623746	-2.07201e-10	0.0268642	0.0896545	0.0896545
TOLUENE	145.377	140.577	141.93	135.662	-2.90173	-2.99701	-0.000400788	2.33743e-09	0.0328383	-0.0952878	0.0952878
TRIMETHYLAMINE	113.449	113.661	102.55	100.286	-2.30148	-2.30443	-0.000446493	-4.67567e-10	0.00128408	-0.00295529	0.00295529
TRIMETHYLAMINE_OXIDE	124.105	124.898	117.55	114.156	-18.4584	-18.3225	-0.00077064	1.94135e-09	0.00736632	0.135971	0.135971
UREA	96.0135	99.8195	79.53	81.5179	-15.9792	-15.9172	-0.000673425	2.73686e-09	0.00388147	0.0620228	0.0620228
VINYL_ACETATE	134.63	133.291	122.44	119.456	-5.58335	-5.60632	-0.000523232	-1.69825e-09	0.00411386	-0.0229691	0.0229691
WATER	46.7281	46.0254	29.4	28.9775	-7.40675	-7.09633	-0.000819444	1.8981e-09	0.0419113	0.310427	0.310427

## Sheet: lagra
						max	-0.0052058	-5.19661e-09	0.171767	0.356884	0.859241
						avg			0.0225794	-0.00655683	0.131538
Comp	V	Vnw	A	Anw	Ed	Ednw	Oc	Ocnw	Ed diff %	Ed diff	Ed diff abs
1,2-DICHLOROETHANE	120.436	119.588	108.15	105.448	-4.83008	-4.4732	-0.00141803	-1.23203e-09	0.0738878	0.356884	0.356884
1,4-DIOXANE	123.941	125.841	117.02	117.678	-5.7501	-5.68903	-0.00068501	-5.19661e-09	0.0106199	0.0610653	0.0610653
1-BUTENE	116.398	118.914	103.72	102.957	-1.47968	-1.47821	-0.000407867	1.1369e-09	0.000992094	0.00146798	0.00146798
1-CHLOROBUTANE	140.124	139.376	131.24	126.209	-3.76422	-3.74994	-0.000982153	1.57709e-09	0.00379572	0.0142879	0.0142879
1-HEPTENE	176.416	174.094	171.06	163.294	-1.643	-1.6207	-0.000497014	1.58613e-10	0.013575	0.0223038	0.0223038
1-HEXENE	155.244	157.232	148.18	147.013	-1.62557	-1.63372	-0.000454724	-9.07904e-10	0.0050124	-0.008148	0.008148
1-PENTENE	136.066	133.713	124.89	120.532	-1.50314	-1.47316	-0.0004408	4.18478e-10	0.0199465	0.0299824	0.0299824
2,3-DIMETHYLBUTANE	150.003	147.353	151.16	144.129	-0.691106	-0.711045	-0.000485772	4.31379e-10	0.0288504	-0.0199387	0.0199387
2-METHYL-2-BUTENE	133.543	134.379	124.53	123.619	-1.44172	-1.44015	-0.000453088	-6.89142e-11	0.0010902	0.00157177	0.00157177
2-METHYLPENTANE	155.53	154.12	151.93	147.346	-0.66856	-0.685648	-0.000496649	-2.14111e-09	0.0255609	-0.017089	0.017089
2-PENTANONE	145.661	144.384	137.25	133.924	-6.67684	-6.90012	-0.000557988	-1.41261e-09	0.0334411	-0.223281	0.223281
AC-1	97.0997	98.1413	81.21	81.2631	-73.3577	-73.4115	-0.00175989	-1.16013e-09	0.000732917	-0.0537651	0.0537651
ACETALDEHYDE	87.4502	88.9066	70.63	71.308	-6.39135	-6.42182	-0.000440307	-7.76133e-10	0.00476682	-0.0304665	0.0304665
ACETAMIDE	101.71	104.679	86.78	87.2527	-12.0989	-12.0661	-0.000607774	8.88936e-10	0.0027053	0.0327311	0.0327311
ACETIC_ACID	98.0308	98.6325	82.08	81.4765	-7.87658	-7.64425	-0.000681257	7.49497e-10	0.0294959	0.232327	0.232327
ACETONE	107.576	106.883	93.56	91.7101	-7.07995	-7.18284	-0.000489287	3.51993e-10	0.0145335	-0.102897	0.102897
ACETONITRILE	87.7893	81.7534	70.43	66.3675	-8.58852	-8.5211	-0.000123742	2.14532e-09	0.00784974	0.0674176	0.0674176
ACRYLONITRILE	104.093	105.748	87.87	89.4221	-7.64843	-7.71759	-0.000117397	6.5487e-10	0.0090418	-0.0691556	0.0691556
AMMONIA	51.6076	51.8274	33.85	34.0232	-5.41165	-5.15924	-0.000366797	-4.66708e-10	0.0466418	0.252409	0.252409
ANILINE	140.447	133.958	134.93	128.699	-6.8771	-6.67951	-0.000442457	3.0534e-09	0.0287308	0.197584	0.197584
BENZENE	126.367	125.236	118.63	118.377	-2.86796	-2.80398	-0.000361357	-2.3083e-09	0.0223084	0.0639796	0.0639796
BENZOIC_ACID	160.318	151.378	158.41	149.839	-8.19241	-7.93354	-0.000589926	2.47211e-09	0.0315993	0.258875	0.258875
BF4-1	90.4433	91.169	72.81	70.7212	-62.7643	-63.1093	-0.00118622	1.91677e-09	0.00549691	-0.34501	0.34501
BMIM+1	205.933	205.02	209.23	204.133	-49.4736	-49.522	0.000376537	-2.39939e-10	0.000977305	-0.0483508	0.0483508
BR-1	61.3754	61.3754	45.21	45.2127	-74.2237	-75.0829	-0.0052058	-2.7971e-09	0.0115764	-0.859241	0.859241
BTI-1	204.629	211.817	228.19	226.078	-48.1396	-48.2513	-0.00133527	1.96056e-09	0.00232051	-0.111708	0.111708
CARBON_DIOXIDE	73.7678	77.5603	56.09	58.6471	-2.11563	-2.004	-0.00026264	1.79269e-09	0.0527633	0.111627	0.111627
CARBON_DISULFIDE	98.8843	99.0319	83.48	83.3895	-0.468785	-0.388264	-0.00111032	-3.67761e-10	0.171767	0.0805217	0.0805217
CARBON_TETRACHLORIDE	136.144	136.412	131.78	129.316	-1.37945	-1.22224	-0.00133174	-1.0378e-10	0.11397	0.157216	0.157216
CF3SO3-1	133.234	135.739	127.21	124.414	-57.0994	-57.2653	-0.00133453	1.25933e-11	0.00290484	-0.165864	0.165864
CHLOROBENZENE	145.309	146.665	141.21	141.173	-3.48904	-3.43867	-0.000805325	1.49444e-09	0.0144356	0.0503664	0.0503664
CHLOROFORM	119.551	117.926	108.85	106.077	-3.55363	-3.21191	-0.00133394	3.59414e-09	0.096161	0.341721	0.341721
CL-1	54.3671	54.3671	37.69	37.6953	-78.947	-79.7756	-0.00467637	-1.67609e-09	0.0104955	-0.828592	0.828592
CO3-2	87.4165	87.4781	70.3	69.3786	-257.164	-257.664	-0.00308172	-2.45391e-09	0.00194649	-0.500567	0.500567
CYCLOHEXANE	135.628	139.755	133.3	134.543	-0.461947	-0.472924	-0.000514565	8.02138e-11	0.0237616	-0.0109766	0.0109766
CYCLOHEXANOL	145.906	146.739	146.35	143.329	-5.43173	-5.40139	-0.000728075	-3.30518e-09	0.00558524	0.0303375	0.0303375
CYCLOHEXANONE	142.98	143.6	141.14	138.729	-7.15588	-7.30504	-0.000619454	7.81232e-10	0.020844	-0.149158	0.149158
CYCLOPENTANE	121.399	122.625	112.43	112.413	-0.47766	-0.481093	-0.000462368	-2.71586e-11	0.00718766	-0.00343326	0.00343326
DI-N-BUTYL_ETHER	214.09	211.079	209.43	202.207	-3.402	-3.40545	-0.000639575	-4.98568e-12	0.00101461	-0.00345171	0.00345171
DICHLOROMETHANE	100.638	99.1766	86	84.2638	-4.42637	-4.22138	-0.001199	1.7059e-09	0.0463113	0.204991	0.204991
DIETHYLAMINE	135.743	131.301	123.96	117.081	-3.18006	-3.18873	-0.000545221	3.22574e-10	0.00272499	-0.00866563	0.00866563
DIETHYL_ETHER	133.408	133.452	120.39	117.133	-3.08662	-3.08303	-0.00054821	-3.01844e-09	0.00116136	0.00358467	0.00358467
DIETHYL_KETONE	143.41	139.334	136.04	128.239	-6.20304	-6.53739	-0.000534831	-1.75209e-09	0.0539001	-0.334344	0.334344
DIISOPROPYL_ETHER	164.441	169.257	163.99	164.724	-3.35633	-3.41858	-0.000504789	-3.5826e-10	0.0185486	-0.0622553	0.0622553
DIMETHYLAMINE	95.7711	96.2114	79.76	79.3826	-3.40984	-3.2154	-0.000428904	-1.00091e-09	0.057024	0.194443	0.194443
DIMETHYL_ETHER	92.5164	94.1638	76.52	77.0413	-3.20861	-3.18985	-0.000423358	1.35772e-09	0.00584853	0.0187657	0.0187657
EMIM+1	165.367	167.206	164.4	161.256	-50.1451	-50.4664	0.000498267	8.12817e-10	0.00640742	-0.321301	0.321301
ETHANOL	91.7396	90.7024	75.18	73.3885	-5.43384	-5.32811	-0.000667178	4.06484e-10	0.0194576	0.105729	0.105729
ETHYLBENZENE	163.407	166.128	163.44	163.769	-2.9613	-2.98659	-0.000437179	-1.06082e-10	0.00853956	-0.0252882	0.0252882
ETHYL_ACETATE	138.637	140.952	126.93	126.148	-6.19996	-6.26423	-0.000588695	2.97391e-10	0.0103665	-0.0642721	0.0642721
ETHYL_FORMATE	120.049	117.529	105.52	101.003	-9.58451	-9.81787	-0.000499698	2.54929e-09	0.0243471	-0.233355	0.233355
ETHYL_PROPYL_ETHER	153.654	150.963	142.32	138.157	-3.14426	-3.1926	-0.000578903	1.60639e-09	0.0153723	-0.0483345	0.0483345
ETHYL_SULFATE-1	146.014	147.909	138.34	135.644	-65.7329	-66.175	-0.00155151	9.50739e-10	0.00672661	-0.44216	0.44216
FLUOROBENZENE	132.44	137.341	125.11	128.592	-3.50949	-3.54449	-0.000392053	1.2668e-09	0.00997319	-0.0350009	0.0350009
FLUOROMETHANE	66.6983	67.9843	48.69	49.2181	-3.35304	-3.35602	-0.000298186	1.04395e-09	0.000890266	-0.00298509	0.00298509
FURAN	107.404	104.992	96.22	93.9269	-3.36581	-3.26871	-0.000349106	-1.12097e-09	0.0288472	0.0970941	0.0970941
FURFURAL	133.788	133.162	126.15	123.985	-9.74601	-9.88781	-0.000415257	-9.29392e-10	0.0145489	-0.141794	0.141794
HEXAFLUOROBENZENE	163.026	163.907	162.63	160.705	-3.08117	-2.90636	-0.000473383	-4.82095e-10	0.0567367	0.174816	0.174816
HMIM+1	240.999	248.171	254.95	254.915	-49.2509	-49.2672	0.00030339	-1.05437e-10	0.000331563	-0.0163298	0.0163298
HYDROGEN_SULFIDE	61.4858	60.7776	44.25	43.7234	-3.7307	-3.49018	-0.00154654	6.19617e-10	0.0644709	0.240522	0.240522
IMIDAZOLE	106.101	106.783	94.04	94.6145	-11.4978	-11.3057	-0.000335241	1.1001e-09	0.0167077	0.192102	0.192102
ISOBUTANOL	127.363	129.112	119.02	117.94	-5.03613	-4.96505	-0.000688154	-4.08635e-10	0.014113	0.0710747	0.0710747
ISOBUTENE	115.247	111.504	103.1	98.6407	-1.60601	-1.6137	-0.000383211	-9.69567e-10	0.00478682	-0.00768766	0.00768766
METHANE	58.2986	59.1668	41.04	41.4814	-0.308806	-0.304648	-0.000273237	-1.59038e-09	0.013466	0.0041584	0.0041584
METHANOL	71.2026	70.2308	53.06	52.287	-5.44894	-5.31127	-0.000539836	3.67955e-10	0.0252666	0.137677	0.137677
METHYLCYCLOPENTANE	139.567	138.801	135.78	131.898	-0.567349	-0.578104	-0.000475437	-6.48315e-10	0.0189577	-0.0107557	0.0107557
METHYL_ACETATE	118.575	117.27	105.71	102.814	-6.07413	-6.06385	-0.000551732	-9.76853e-10	0.00169218	0.0102785	0.0102785
METHYL_ETHYL_KETONE	125.756	126.187	115.49	114.117	-6.77659	-6.94885	-0.000543726	1.2801e-09	0.0254211	-0.172269	0.172269
METHYL_FORMATE	98.9264	99.5922	83.47	83.6548	-5.90644	-5.75268	-0.00047685	1.28532e-10	0.0260318	0.153755	0.153755
MORPHOLINE	125.839	129.414	119.61	121.171	-6.0387	-5.86997	-0.000667057	-6.79995e-12	0.0279412	0.168729	0.168729
N-BUTANOL	131.509	130.517	119.59	116.124	-5.55695	-5.48486	-0.000720073	7.54621e-10	0.0129721	0.0720852	0.0720852
N-BUTYLAMINE	135.242	133.373	123.56	119.499	-4.52686	-4.39034	-0.000582167	-1.70439e-09	0.0301564	0.136514	0.136514
N-BUTYL_ACETATE	179.103	178.807	171.94	168.793	-6.26072	-6.37034	-0.00064365	-3.22062e-09	0.0175087	-0.109617	0.109617
N-BUTYL_FORMATE	160.289	159.724	150.13	145.076	-9.51717	-9.85974	-0.00055269	5.35477e-10	0.0359951	-0.342572	0.342572
N-DECANE	241.078	236.006	241.74	231.383	-0.923031	-0.936478	-0.000601995	-6.62597e-10	0.014569	-0.0134476	0.0134476
N-HEXANE	160.398	158.648	152.4	148.244	-0.634496	-0.64362	-0.000508286	-1.84413e-09	0.0143799	-0.00912402	0.00912402
N-METHYLACETAMIDE	121.777	124.103	109.46	108.6	-11.027	-11.2694	-0.000538981	-1.32958e-09	0.0219877	-0.242458	0.242458
N-NONANE	220.593	215.696	220.11	209.59	-0.849859	-0.859908	-0.000586492	5.18738e-10	0.0118242	-0.0100489	0.0100489
N-OCTANE	200.715	197.002	197.3	189.414	-0.779709	-0.790581	-0.000561419	7.01744e-10	0.0139434	-0.0108718	0.0108718
N-PENTANE	140.238	135.457	130.25	122.353	-0.563948	-0.568621	-0.000481006	-3.08111e-09	0.00828624	-0.00467301	0.00467301
N-PROPANOL	111.361	113.093	97.21	97.1529	-5.45544	-5.31354	-0.000704838	-5.05095e-10	0.0260111	0.141902	0.141902
N-PROPIONALDEHYDE	107.063	106.428	92.22	90.4683	-6.09674	-6.19512	-0.000488096	3.39378e-10	0.0161358	-0.0983759	0.0983759
N-PROPYLAMINE	115.065	115.376	101.36	99.9655	-4.44931	-4.28919	-0.00056879	-6.16656e-10	0.0359868	0.160117	0.160117
N-PROPYL_ACETATE	158.731	156.42	148.22	145.269	-6.24854	-6.29722	-0.00061464	-2.30084e-11	0.0077914	-0.0486849	0.0486849
NITROBENZENE	156.979	159.721	155.41	155.194	-7.49022	-7.54536	-0.000466661	6.06834e-10	0.00736063	-0.0551327	0.0551327
NITROETHANE	113.587	113.356	100.25	98.1754	-7.74888	-7.8302	-0.000543216	-1.68337e-09	0.0104947	-0.0813223	0.0813223
NITROMETHANE	95.1135	94.723	78.79	77.2443	-8.27866	-8.20865	-0.000513947	2.96679e-10	0.00845709	0.0700134	0.0700134
NO3-1	84.9931	84.6981	67.4	66.5394	-65.4987	-65.5211	-0.00139549	-2.93799e-10	0.000342113	-0.0224079	0.0224079
OH-1	45.3223	45.3816	28.33	28.37	-93.0038	-93.1112	-0.00359603	-3.53137e-10	0.00115497	-0.107416	0.107416
OMIM+1	285.87	292.436	298.52	298.551	-49.6328	-49.6322	0.00019102	1.40134e-09	1.34179e-05	0.000665969	0.000665969
PF6-1	114.282	116.339	103.44	101.511	-56.5462	-56.78	-0.0012805	1.61513e-09	0.00413496	-0.233816	0.233816
PHENOL	137.074	131.441	130.68	125.545	-6.92199	-6.83774	-0.000508542	-1.01097e-09	0.0121706	0.0842447	0.0842447
PHOSPHINE	64.2694	62.4791	46.13	44.9267	-1.19945	-1.10644	-0.000422107	1.38322e-09	0.0775477	0.0930147	0.0930147
PHOSPHORIC_ACID	112.594	113.595	99.44	97.7145	-28.5138	-28.9088	-0.000975187	-1.71509e-09	0.0138539	-0.395026	0.395026
PROPIONITRILE	107.845	110.251	92.56	93.7299	-8.13024	-8.28908	-0.000237017	-1.15138e-09	0.0195375	-0.158844	0.158844
PYRIDINE	122.507	121.141	114.16	113.04	-5.6502	-5.55364	-0.000344586	-1.43243e-09	0.0170892	0.0965576	0.0965576
PYRROLE	110.06	107.739	98.54	96.1364	-6.3808	-6.15453	-0.000383656	2.75974e-10	0.035461	0.22627	0.22627
SULFUR_DIOXIDE	81.0119	82.5967	63.97	64.8427	-5.39048	-5.21113	-0.000433523	1.73785e-10	0.033271	0.179346	0.179346
TERT-BUTANOL	126.689	128.435	120.8	117.502	-5.32765	-5.36302	-0.000633554	-2.98372e-09	0.00663922	-0.0353714	0.0353714
TETRACHLOROETHYLENE	150.464	149.672	146.72	143.307	-1.32714	-1.14622	-0.00149853	-1.24375e-10	0.136324	0.180921	0.180921
TETRAHYDROFURAN	114.85	115.886	104.3	104.813	-3.95634	-3.91418	-0.000524588	-4.94672e-10	0.0106559	0.0421585	0.0421585
THIOPHENE	117.405	118.318	108.86	109.599	-3.33732	-3.15027	-0.000623746	1.51814e-09	0.0560479	0.18705	0.18705
TOLUENE	145.377	140.577	141.93	135.662	-2.90173	-2.86811	-0.000400788	-1.0381e-09	0.0115861	0.0336197	0.0336197
TRIMETHYLAMINE	113.449	113.661	102.55	100.286	-2.30148	-2.22492	-0.000446493	-1.62992e-09	0.0332657	0.0765601	0.0765601
TRIMETHYLAMINE_OXIDE	124.105	124.898	117.55	114.156	-18.4584	-18.179	-0.00077064	1.09309e-09	0.0151381	0.279425	0.279425
UREA	96.0135	99.8195	79.53	81.5179	-15.9792	-15.8468	-0.000673425	1.34154e-09	0.00828825	0.13244	0.13244
VINYL_ACETATE	134.63	133.291	122.44	119.456	-5.58335	-5.52428	-0.000523232	1.54802e-09	0.0105801	0.0590726	0.0590726
WATER	46.7281	46.0254	29.4	28.9775	-7.40675	-7.05217	-0.000819444	9.01899e-10	0.0478737	0.354589	0.354589
